# Supplementary material for: High-Throughput Root Imaging Analysis Reveals Wide Variation in Root Morphology of Wild Adzuki bean (Vigna angularis) Accessions
Source: Plants (Basel). 2022 Feb 1;11(3):405. doi: 10.3390/plants11030405 (PMC8840753; doi:10.3390/plants11030405)
Supplement: Supplementary file 1 [file plants-11-00405-s001.zip]

Archive with 1 entries (1 files):
- plants-1573972-supplementary.pdf
